# Supplementary material for: Photoluminescence Switching in Quantum Dots Connected with Carboxylic Acid and Thiocarboxylic Acid End-Group Diarylethene Molecules
Source: J Phys Chem C Nanomater Interfaces. 2024 Nov 21;128(48):20599–608. doi: 10.1021/acs.jpcc.4c04978 (PMC11626517; doi:10.1021/acs.jpcc.4c04978)
Supplement: Supplementary file 2 — jp4c04978_si_002.zip [file jp4c04978_si_002.zip]

Archive with 44 entries (33 files):
- structure/
- __MACOSX/._structure
- structure/.DS_Store
- __MACOSX/structure/._.DS_Store
- structure/surface_ligand/
- __MACOSX/structure/._surface_ligand
- structure/free_ligand/
- __MACOSX/structure/._free_ligand
- structure/surface_ligand/.DS_Store
- __MACOSX/structure/surface_ligand/._.DS_Store
- structure/surface_ligand/thio_open/
- __MACOSX/structure/surface_ligand/._thio_open
- structure/surface_ligand/carb_close/
- __MACOSX/structure/surface_ligand/._carb_close
- structure/surface_ligand/carb_open/
- __MACOSX/structure/surface_ligand/._carb_open
- structure/surface_ligand/thio_close/
- __MACOSX/structure/surface_ligand/._thio_close
- structure/free_ligand/.DS_Store
- __MACOSX/structure/free_ligand/._.DS_Store
- structure/free_ligand/thio_closed/
- __MACOSX/structure/free_ligand/._thio_closed
- structure/free_ligand/thio_open/
- __MACOSX/structure/free_ligand/._thio_open
- structure/free_ligand/carbox_closed/
- __MACOSX/structure/free_ligand/._carbox_closed
- structure/free_ligand/carbox_open/
- __MACOSX/structure/free_ligand/._carbox_open
- structure/surface_ligand/thio_open/CONTCAR
- __MACOSX/structure/surface_ligand/thio_open/._CONTCAR
- structure/surface_ligand/carb_close/CONTCAR
- __MACOSX/structure/surface_ligand/carb_close/._CONTCAR
- structure/surface_ligand/carb_open/CONTCAR
- __MACOSX/structure/surface_ligand/carb_open/._CONTCAR
- structure/surface_ligand/thio_close/CONTCAR
- __MACOSX/structure/surface_ligand/thio_close/._CONTCAR
- structure/free_ligand/thio_closed/CONTCAR
- __MACOSX/structure/free_ligand/thio_closed/._CONTCAR
- structure/free_ligand/thio_open/CONTCAR
- __MACOSX/structure/free_ligand/thio_open/._CONTCAR
- structure/free_ligand/carbox_closed/CONTCAR
- __MACOSX/structure/free_ligand/carbox_closed/._CONTCAR
- structure/free_ligand/carbox_open/CONTCAR
- __MACOSX/structure/free_ligand/carbox_open/._CONTCAR
