# Supplementary material for: Photoluminescence Switching in Quantum Dots Connected with Carboxylic Acid and Thiocarboxylic Acid End-Group Diarylethene Molecules
Source: J Phys Chem C Nanomater Interfaces. 2024 Nov 21;128(48):20599–608. doi: 10.1021/acs.jpcc.4c04978 (PMC11626517; doi:10.1021/acs.jpcc.4c04978)
Supplement: Supplementary file 2 — jp4c04978_si_002.zip [file jp4c04978_si_002.zip › structure/surface_ligand/thio_open/CONTCAR]

Pb  S  C  O  H                          
   1.00000000000000     
    12.6773782200000014    0.0000000000000000    0.0000000000000000
     0.0000000000000000    8.4515854800000003    0.0000000000000000
     0.0000000000000000    0.0000000000000000   59.7617339999999970
   Pb   S    C    O    H 
    24    28    17     2    16
Selective dynamics
Direct
  0.1666666666666643  0.2500000000000000  0.9249999999999972   F   F   F
  0.0000000000000000  0.0000000000000000  0.9750000000000014   F   F   F
  0.1636468350030924  0.2386790998842088  0.8267142391155815   T   T   T
  0.9965893888273811  0.9946346601794502  0.8734830057550766   T   T   T
  0.1666666666666643  0.7500000000000000  0.9249999999999972   F   F   F
  0.0000000000000000  0.5000000000000000  0.9750000000000014   F   F   F
  0.1570484732219199  0.7407109314622886  0.8251208517872968   T   T   T
  0.9966829017363779  0.4961057217356455  0.8750764035699348   T   T   T
  0.5000000000000000  0.2500000000000000  0.9249999999999972   F   F   F
  0.3333333333333357  0.0000000000000000  0.9750000000000014   F   F   F
  0.4927692272720847  0.2448176814968264  0.8264336704578952   T   T   T
  0.3284899576171156  0.9941154596192519  0.8736867118610476   T   T   T
  0.5000000000000000  0.7500000000000000  0.9249999999999972   F   F   F
  0.3333333333333357  0.5000000000000000  0.9750000000000014   F   F   F
  0.4914690495510428  0.7441410014317640  0.8265857658331086   T   T   T
  0.3282444367342165  0.4983605697217826  0.8734641766110443   T   T   T
  0.8333333333333357  0.2500000000000000  0.9249999999999972   F   F   F
  0.6666666666666643  0.0000000000000000  0.9750000000000014   F   F   F
  0.8238930525135260  0.2407878014450020  0.8268630072157137   T   T   T
  0.6615472737095303  0.9963946267210488  0.8737861134617049   T   T   T
  0.8333333333333357  0.7500000000000000  0.9249999999999972   F   F   F
  0.6666666666666643  0.5000000000000000  0.9750000000000014   F   F   F
  0.8265477327617603  0.7461037125781971  0.8263953650582181   T   T   T
  0.6618961534729664  0.4970405585184992  0.8734092319270985   T   T   T
  0.0000000000000000  0.0000000000000000  0.9249999999999972   F   F   F
  0.1666666666666643  0.2500000000000000  0.9750000000000014   F   F   F
  0.9959062852653631  0.9981152481092650  0.8267061204361710   T   T   T
  0.1626654039565523  0.2467720049585012  0.8731293969650480   T   T   T
  0.0000000000000000  0.5000000000000000  0.9249999999999972   F   F   F
  0.1666666666666643  0.7500000000000000  0.9750000000000014   F   F   F
  0.9948155897035633  0.4974467924207389  0.8286796542385844   T   T   T
  0.1615957107420201  0.7460867913157472  0.8733377675522007   T   T   T
  0.3333333333333357  0.0000000000000000  0.9249999999999972   F   F   F
  0.5000000000000000  0.2500000000000000  0.9750000000000014   F   F   F
  0.3292539614118297  0.9991823169274667  0.8266557222648601   T   T   T
  0.4954014132397617  0.2471915223342549  0.8728997102086069   T   T   T
  0.3333333333333357  0.5000000000000000  0.9249999999999972   F   F   F
  0.5000000000000000  0.7500000000000000  0.9750000000000014   F   F   F
  0.3293967030164140  0.4966883229312202  0.8264296159397375   T   T   T
  0.4955502395961702  0.7470913302035385  0.8736476846613570   T   T   T
  0.6666666666666643  0.0000000000000000  0.9249999999999972   F   F   F
  0.8333333333333357  0.2500000000000000  0.9750000000000014   F   F   F
  0.6628733073762234  0.9973902735180786  0.8268826790616615   T   T   T
  0.8283952662007721  0.2471248629351237  0.8731193069040444   T   T   T
  0.6666666666666643  0.5000000000000000  0.9249999999999972   F   F   F
  0.8333333333333357  0.7500000000000000  0.9750000000000014   F   F   F
  0.6619637053480929  0.4994426366252895  0.8263243025576301   T   T   T
  0.8290083683022971  0.7468588252041997  0.8728706235024433   T   T   T
  0.3910427021916973  0.0276506555473688  0.7580138926891777   T   T   T
  0.9988773694532540  0.5171779526305116  0.7230776294670846   T   T   T
  0.5531005250637619  0.7547767217305008  0.7717276841639347   T   T   T
  0.0061199040454554  0.3926580303456930  0.7740388884783513   T   T   T
  0.3007182424671342  0.1091020858933689  0.7399615640364701   T   T   T
  0.3896540481267010  0.8474244201106771  0.7442178635644510   T   T   T
  0.3199321260755355  0.8517297879222383  0.7263903060283994   T   T   T
  0.2684319623490197  0.9997722048734801  0.7237055597117674   T   T   T
  0.2632812303230381  0.2745998428133944  0.7436057401228027   T   T   T
  0.4530593850078475  0.7112829914340892  0.7508220072195826   T   T   T
  0.0260467551477319  0.6590785991945438  0.7032530650424462   T   T   T
  0.0492971871640719  0.6325002866194964  0.7444419744592565   T   T   T
  0.0848781304597139  0.7755435922951222  0.7363050883062527   T   T   T
  0.0733419230540733  0.7929325590077454  0.7127708102327475   T   T   T
  0.9998084386443367  0.6256981649413476  0.6793003993834859   T   T   T
  0.0535170413292576  0.5853903939213794  0.7679048433243310   T   T   T
  0.0489112228968125  0.9989239372111953  0.6804168901535306   T   T   T
  0.1064020246649093  0.9355289061574794  0.7007769729544719   T   T   T
  0.1889647688279510  0.0310891376692410  0.7063091555612075   T   T   T
  0.1954234038707270  0.1710645694528097  0.6904945937752274   T   T   T
  0.0867078606612637  0.1715680096040160  0.6790738682217281   T   T   T
  0.4425420752655924  0.5782433460560412  0.7428831300004717   T   T   T
  0.0890685785933840  0.6777986711481745  0.7821514666858747   T   T   T
  0.3070099834930957  0.7495624248123747  0.7156274261383970   T   T   T
  0.3107504632878957  0.3608517932212223  0.7341288763304235   T   T   T
  0.1804496739593162  0.2861914484983501  0.7384564890528438   T   T   T
  0.2686546831827528  0.3091101147032305  0.7612948107578816   T   T   T
  0.1169573440789051  0.8655227268025669  0.7473979114545983   T   T   T
  0.0695568736229291  0.6399207334099231  0.6685314597055196   T   T   T
  0.9706197563042309  0.5043517294620301  0.6771682885569277   T   T   T
  0.9385009415077050  0.7065100874304022  0.6730396283904838   T   T   T
  0.9626476210651376  0.9886948515108287  0.6819733476328409   T   T   T
  0.0715150821233763  0.9319021768816214  0.6652713020891383   T   T   T
  0.2133648834560233  0.2833152236812992  0.6989947566761217   T   T   T
  0.2599903650286421  0.1513431400162517  0.6783521577994662   T   T   T
  0.0884845287756022  0.2179319113379847  0.6618923352292541   T   T   T
  0.0326475452074959  0.2461958706185641  0.6888889258662374   T   T   T
  0.5793551845000451  0.6010261834869439  0.7746022524840370   T   T   T
  0.0027340840286101  0.4274131369785366  0.7974417625229506   T   T   T
 
  0.00000000E+00  0.00000000E+00  0.00000000E+00
  0.00000000E+00  0.00000000E+00  0.00000000E+00
  0.00000000E+00  0.00000000E+00  0.00000000E+00
  0.00000000E+00  0.00000000E+00  0.00000000E+00
  0.00000000E+00  0.00000000E+00  0.00000000E+00
  0.00000000E+00  0.00000000E+00  0.00000000E+00
  0.00000000E+00  0.00000000E+00  0.00000000E+00
  0.00000000E+00  0.00000000E+00  0.00000000E+00
  0.00000000E+00  0.00000000E+00  0.00000000E+00
  0.00000000E+00  0.00000000E+00  0.00000000E+00
  0.00000000E+00  0.00000000E+00  0.00000000E+00
  0.00000000E+00  0.00000000E+00  0.00000000E+00
  0.00000000E+00  0.00000000E+00  0.00000000E+00
  0.00000000E+00  0.00000000E+00  0.00000000E+00
  0.00000000E+00  0.00000000E+00  0.00000000E+00
  0.00000000E+00  0.00000000E+00  0.00000000E+00
  0.00000000E+00  0.00000000E+00  0.00000000E+00
  0.00000000E+00  0.00000000E+00  0.00000000E+00
  0.00000000E+00  0.00000000E+00  0.00000000E+00
  0.00000000E+00  0.00000000E+00  0.00000000E+00
  0.00000000E+00  0.00000000E+00  0.00000000E+00
  0.00000000E+00  0.00000000E+00  0.00000000E+00
  0.00000000E+00  0.00000000E+00  0.00000000E+00
  0.00000000E+00  0.00000000E+00  0.00000000E+00
  0.00000000E+00  0.00000000E+00  0.00000000E+00
  0.00000000E+00  0.00000000E+00  0.00000000E+00
  0.00000000E+00  0.00000000E+00  0.00000000E+00
  0.00000000E+00  0.00000000E+00  0.00000000E+00
  0.00000000E+00  0.00000000E+00  0.00000000E+00
  0.00000000E+00  0.00000000E+00  0.00000000E+00
  0.00000000E+00  0.00000000E+00  0.00000000E+00
  0.00000000E+00  0.00000000E+00  0.00000000E+00
  0.00000000E+00  0.00000000E+00  0.00000000E+00
  0.00000000E+00  0.00000000E+00  0.00000000E+00
  0.00000000E+00  0.00000000E+00  0.00000000E+00
  0.00000000E+00  0.00000000E+00  0.00000000E+00
  0.00000000E+00  0.00000000E+00  0.00000000E+00
  0.00000000E+00  0.00000000E+00  0.00000000E+00
  0.00000000E+00  0.00000000E+00  0.00000000E+00
  0.00000000E+00  0.00000000E+00  0.00000000E+00
  0.00000000E+00  0.00000000E+00  0.00000000E+00
  0.00000000E+00  0.00000000E+00  0.00000000E+00
  0.00000000E+00  0.00000000E+00  0.00000000E+00
  0.00000000E+00  0.00000000E+00  0.00000000E+00
  0.00000000E+00  0.00000000E+00  0.00000000E+00
  0.00000000E+00  0.00000000E+00  0.00000000E+00
  0.00000000E+00  0.00000000E+00  0.00000000E+00
  0.00000000E+00  0.00000000E+00  0.00000000E+00
  0.00000000E+00  0.00000000E+00  0.00000000E+00
  0.00000000E+00  0.00000000E+00  0.00000000E+00
  0.00000000E+00  0.00000000E+00  0.00000000E+00
  0.00000000E+00  0.00000000E+00  0.00000000E+00
  0.00000000E+00  0.00000000E+00  0.00000000E+00
  0.00000000E+00  0.00000000E+00  0.00000000E+00
  0.00000000E+00  0.00000000E+00  0.00000000E+00
  0.00000000E+00  0.00000000E+00  0.00000000E+00
  0.00000000E+00  0.00000000E+00  0.00000000E+00
  0.00000000E+00  0.00000000E+00  0.00000000E+00
  0.00000000E+00  0.00000000E+00  0.00000000E+00
  0.00000000E+00  0.00000000E+00  0.00000000E+00
  0.00000000E+00  0.00000000E+00  0.00000000E+00
  0.00000000E+00  0.00000000E+00  0.00000000E+00
  0.00000000E+00  0.00000000E+00  0.00000000E+00
  0.00000000E+00  0.00000000E+00  0.00000000E+00
  0.00000000E+00  0.00000000E+00  0.00000000E+00
  0.00000000E+00  0.00000000E+00  0.00000000E+00
  0.00000000E+00  0.00000000E+00  0.00000000E+00
  0.00000000E+00  0.00000000E+00  0.00000000E+00
  0.00000000E+00  0.00000000E+00  0.00000000E+00
  0.00000000E+00  0.00000000E+00  0.00000000E+00
  0.00000000E+00  0.00000000E+00  0.00000000E+00
  0.00000000E+00  0.00000000E+00  0.00000000E+00
  0.00000000E+00  0.00000000E+00  0.00000000E+00
  0.00000000E+00  0.00000000E+00  0.00000000E+00
  0.00000000E+00  0.00000000E+00  0.00000000E+00
  0.00000000E+00  0.00000000E+00  0.00000000E+00
  0.00000000E+00  0.00000000E+00  0.00000000E+00
  0.00000000E+00  0.00000000E+00  0.00000000E+00
  0.00000000E+00  0.00000000E+00  0.00000000E+00
  0.00000000E+00  0.00000000E+00  0.00000000E+00
  0.00000000E+00  0.00000000E+00  0.00000000E+00
  0.00000000E+00  0.00000000E+00  0.00000000E+00
  0.00000000E+00  0.00000000E+00  0.00000000E+00
  0.00000000E+00  0.00000000E+00  0.00000000E+00
  0.00000000E+00  0.00000000E+00  0.00000000E+00
  0.00000000E+00  0.00000000E+00  0.00000000E+00
  0.00000000E+00  0.00000000E+00  0.00000000E+00
