# Supplementary material for: Photoluminescence Switching in Quantum Dots Connected with Carboxylic Acid and Thiocarboxylic Acid End-Group Diarylethene Molecules
Source: J Phys Chem C Nanomater Interfaces. 2024 Nov 21;128(48):20599–608. doi: 10.1021/acs.jpcc.4c04978 (PMC11626517; doi:10.1021/acs.jpcc.4c04978)
Supplement: Supplementary file 2 — jp4c04978_si_002.zip [file jp4c04978_si_002.zip › structure/surface_ligand/carb_close/CONTCAR]

Pb  S  C  O  H                          
   1.00000000000000     
     8.4515854800000003    0.0000000000000000    0.0000000000000000
     0.0000000000000000    8.4515854800000003    0.0000000000000000
     0.0000000000000000    0.0000000000000000   29.8808669999999985
   Pb   S    C    O    H 
    16    18    17     4    16
Selective dynamics
Direct
  0.2500000000000000  0.2500000000000000  0.8500000000000014   F   F   F
  0.0000000000000000  0.0000000000000000  0.9500000000000028   F   F   F
  0.2586529996007698  0.2628666626155436  0.6504273311407545   T   T   T
  0.0084662371716107  0.0076547614489542  0.7475389900349398   T   T   T
  0.2500000000000000  0.7500000000000000  0.8500000000000014   F   F   F
  0.0000000000000000  0.5000000000000000  0.9500000000000028   F   F   F
  0.2571921423358745  0.7638329426297688  0.6531027802311513   T   T   T
  0.0082413121046159  0.5050646587470524  0.7469195477706094   T   T   T
  0.7500000000000000  0.2500000000000000  0.8500000000000014   F   F   F
  0.5000000000000000  0.0000000000000000  0.9500000000000028   F   F   F
  0.7617332096206582  0.2587290832966787  0.6529511126341134   T   T   T
  0.5059353326531166  0.0077297773116811  0.7468329362616757   T   T   T
  0.7500000000000000  0.7500000000000000  0.8500000000000014   F   F   F
  0.5000000000000000  0.5000000000000000  0.9500000000000028   F   F   F
  0.7604540938895354  0.7626686804550360  0.6536076245144073   T   T   T
  0.5055152897018402  0.5049572412377543  0.7483351150718889   T   T   T
  0.0000000000000000  0.0000000000000000  0.8500000000000014   F   F   F
  0.2500000000000000  0.2500000000000000  0.9500000000000028   F   F   F
  0.0079061302183163  0.0032437373481784  0.6538797364600129   T   T   T
  0.2586345232647318  0.2570285295547379  0.7471790016139721   T   T   T
  0.0000000000000000  0.5000000000000000  0.8500000000000014   F   F   F
  0.2500000000000000  0.7500000000000000  0.9500000000000028   F   F   F
  0.0083853317253073  0.5042085494874442  0.6537585145930720   T   T   T
  0.2584040314927734  0.7551759249082153  0.7460094613541344   T   T   T
  0.5000000000000000  0.0000000000000000  0.8500000000000014   F   F   F
  0.7500000000000000  0.2500000000000000  0.9500000000000028   F   F   F
  0.5086521793776626  0.0038049380148379  0.6535761369572199   T   T   T
  0.7575573995069789  0.2558256105650543  0.7459528857204134   T   T   T
  0.5000000000000000  0.5000000000000000  0.8500000000000014   F   F   F
  0.7500000000000000  0.7500000000000000  0.9500000000000028   F   F   F
  0.5100697212572030  0.5033647032918793  0.6531544658401387   T   T   T
  0.7574819713056726  0.7555884802394388  0.7464719297329339   T   T   T
  0.8464714285323964  0.3407883344695080  0.3817006817653379   T   T   T
  0.1191160916481948  0.3694649289764840  0.4746405471546922   T   T   T
  0.9897654381333822  0.5010103538485637  0.3948925916582269   T   T   T
  0.8138018353131997  0.4207739284783401  0.3285265595278162   T   T   T
  0.9166743767069221  0.5396213393942730  0.3163179846756279   T   T   T
  0.0302083551723200  0.5770947640937010  0.3495404820551329   T   T   T
  0.9006672602987607  0.6252999179972605  0.4232077943122192   T   T   T
  0.6878671103657581  0.3510188765962852  0.3014822458657065   T   T   T
  0.1437206386081371  0.4420657742653731  0.4165035410156932   T   T   T
  0.2858522557651000  0.4751903013183636  0.4917154837553284   T   T   T
  0.3455313398921831  0.5797837936940837  0.4607139374255169   T   T   T
  0.2603574747476642  0.5814279340213773  0.4198217683676759   T   T   T
  0.2260977780226696  0.3085619810289302  0.3899095189531891   T   T   T
  0.3409951784221477  0.4466651025210453  0.5376020416786176   T   T   T
  0.3918654464582119  0.8098445532094658  0.3742279039863803   T   T   T
  0.2718159696904010  0.6824202741568470  0.3838962382494557   T   T   T
  0.1625588606320250  0.6713841535474643  0.3469695491791924   T   T   T
  0.2163245520256609  0.7793495929662981  0.3096935108264915   T   T   T
  0.3881637842080323  0.8218139634645709  0.3226502167854903   T   T   T
  0.6740919911330536  0.4192556099249742  0.2599851837005076   T   T   T
  0.6023690576902254  0.2413202041711955  0.3135346441401552   T   T   T
  0.4595665698604492  0.5408421763927009  0.5508840380957736   T   T   T
  0.2786064774556607  0.3439509452241580  0.5614455472779198   T   T   T
  0.9125522756972089  0.5944608575856165  0.2833334478559593   T   T   T
  0.8616621863228815  0.5757523768031447  0.4553075655789698   T   T   T
  0.9774470420787011  0.7277461472400759  0.4297762690236056   T   T   T
  0.7965978505427742  0.6661379498916773  0.4044537080306725   T   T   T
  0.4456139273932536  0.6568435672348372  0.4681148396609700   T   T   T
  0.1514537442570045  0.2024004611494590  0.3883502706978206   T   T   T
  0.2522205050937316  0.3479464397247369  0.3556296275175868   T   T   T
  0.3385179917000798  0.2787086401598344  0.4062700176151210   T   T   T
  0.5101244801350475  0.7834729179261899  0.3875905837237568   T   T   T
  0.3537477939587745  0.9229340534228356  0.3893573366471230   T   T   T
  0.2067414044717495  0.7245309279427872  0.2764126222746484   T   T   T
  0.1411316750717049  0.8863014415223986  0.3090415727287947   T   T   T
  0.4253542085318784  0.9386561587371958  0.3105066805938890   T   T   T
  0.4695409529790595  0.7332326158880136  0.3084330158832884   T   T   T
  0.5894480762922214  0.3607581808160205  0.2448524226330520   T   T   T
  0.4823491377606075  0.5199923507209263  0.5838811072346672   T   T   T
 
  0.00000000E+00  0.00000000E+00  0.00000000E+00
  0.00000000E+00  0.00000000E+00  0.00000000E+00
  0.00000000E+00  0.00000000E+00  0.00000000E+00
  0.00000000E+00  0.00000000E+00  0.00000000E+00
  0.00000000E+00  0.00000000E+00  0.00000000E+00
  0.00000000E+00  0.00000000E+00  0.00000000E+00
  0.00000000E+00  0.00000000E+00  0.00000000E+00
  0.00000000E+00  0.00000000E+00  0.00000000E+00
  0.00000000E+00  0.00000000E+00  0.00000000E+00
  0.00000000E+00  0.00000000E+00  0.00000000E+00
  0.00000000E+00  0.00000000E+00  0.00000000E+00
  0.00000000E+00  0.00000000E+00  0.00000000E+00
  0.00000000E+00  0.00000000E+00  0.00000000E+00
  0.00000000E+00  0.00000000E+00  0.00000000E+00
  0.00000000E+00  0.00000000E+00  0.00000000E+00
  0.00000000E+00  0.00000000E+00  0.00000000E+00
  0.00000000E+00  0.00000000E+00  0.00000000E+00
  0.00000000E+00  0.00000000E+00  0.00000000E+00
  0.00000000E+00  0.00000000E+00  0.00000000E+00
  0.00000000E+00  0.00000000E+00  0.00000000E+00
  0.00000000E+00  0.00000000E+00  0.00000000E+00
  0.00000000E+00  0.00000000E+00  0.00000000E+00
  0.00000000E+00  0.00000000E+00  0.00000000E+00
  0.00000000E+00  0.00000000E+00  0.00000000E+00
  0.00000000E+00  0.00000000E+00  0.00000000E+00
  0.00000000E+00  0.00000000E+00  0.00000000E+00
  0.00000000E+00  0.00000000E+00  0.00000000E+00
  0.00000000E+00  0.00000000E+00  0.00000000E+00
  0.00000000E+00  0.00000000E+00  0.00000000E+00
  0.00000000E+00  0.00000000E+00  0.00000000E+00
  0.00000000E+00  0.00000000E+00  0.00000000E+00
  0.00000000E+00  0.00000000E+00  0.00000000E+00
  0.00000000E+00  0.00000000E+00  0.00000000E+00
  0.00000000E+00  0.00000000E+00  0.00000000E+00
  0.00000000E+00  0.00000000E+00  0.00000000E+00
  0.00000000E+00  0.00000000E+00  0.00000000E+00
  0.00000000E+00  0.00000000E+00  0.00000000E+00
  0.00000000E+00  0.00000000E+00  0.00000000E+00
  0.00000000E+00  0.00000000E+00  0.00000000E+00
  0.00000000E+00  0.00000000E+00  0.00000000E+00
  0.00000000E+00  0.00000000E+00  0.00000000E+00
  0.00000000E+00  0.00000000E+00  0.00000000E+00
  0.00000000E+00  0.00000000E+00  0.00000000E+00
  0.00000000E+00  0.00000000E+00  0.00000000E+00
  0.00000000E+00  0.00000000E+00  0.00000000E+00
  0.00000000E+00  0.00000000E+00  0.00000000E+00
  0.00000000E+00  0.00000000E+00  0.00000000E+00
  0.00000000E+00  0.00000000E+00  0.00000000E+00
  0.00000000E+00  0.00000000E+00  0.00000000E+00
  0.00000000E+00  0.00000000E+00  0.00000000E+00
  0.00000000E+00  0.00000000E+00  0.00000000E+00
  0.00000000E+00  0.00000000E+00  0.00000000E+00
  0.00000000E+00  0.00000000E+00  0.00000000E+00
  0.00000000E+00  0.00000000E+00  0.00000000E+00
  0.00000000E+00  0.00000000E+00  0.00000000E+00
  0.00000000E+00  0.00000000E+00  0.00000000E+00
  0.00000000E+00  0.00000000E+00  0.00000000E+00
  0.00000000E+00  0.00000000E+00  0.00000000E+00
  0.00000000E+00  0.00000000E+00  0.00000000E+00
  0.00000000E+00  0.00000000E+00  0.00000000E+00
  0.00000000E+00  0.00000000E+00  0.00000000E+00
  0.00000000E+00  0.00000000E+00  0.00000000E+00
  0.00000000E+00  0.00000000E+00  0.00000000E+00
  0.00000000E+00  0.00000000E+00  0.00000000E+00
  0.00000000E+00  0.00000000E+00  0.00000000E+00
  0.00000000E+00  0.00000000E+00  0.00000000E+00
  0.00000000E+00  0.00000000E+00  0.00000000E+00
  0.00000000E+00  0.00000000E+00  0.00000000E+00
  0.00000000E+00  0.00000000E+00  0.00000000E+00
  0.00000000E+00  0.00000000E+00  0.00000000E+00
  0.00000000E+00  0.00000000E+00  0.00000000E+00
