# Supplementary material for: Photoluminescence Switching in Quantum Dots Connected with Carboxylic Acid and Thiocarboxylic Acid End-Group Diarylethene Molecules
Source: J Phys Chem C Nanomater Interfaces. 2024 Nov 21;128(48):20599–608. doi: 10.1021/acs.jpcc.4c04978 (PMC11626517; doi:10.1021/acs.jpcc.4c04978)
Supplement: Supplementary file 2 — jp4c04978_si_002.zip [file jp4c04978_si_002.zip › structure/surface_ligand/carb_open/CONTCAR]

Pb  S  C  O  H                          
   1.00000000000000     
    12.6773782200000014    0.0000000000000000    0.0000000000000000
     0.0000000000000000    8.4515854800000003    0.0000000000000000
     0.0000000000000000    0.0000000000000000   59.7617339999999970
   Pb   S    C    O    H 
    24    26    17     4    16
Selective dynamics
Direct
  0.1666666666666643  0.2500000000000000  0.9249999999999972   F   F   F
  0.0000000000000000  0.0000000000000000  0.9750000000000014   F   F   F
  0.1693284808725295  0.2422805559072927  0.8266464065275017   T   T   T
  0.0021707239713393  0.9960082025995547  0.8735645468621627   T   T   T
  0.1666666666666643  0.7500000000000000  0.9249999999999972   F   F   F
  0.0000000000000000  0.5000000000000000  0.9750000000000014   F   F   F
  0.1660743271871183  0.7468768387912164  0.8248571824765634   T   T   T
  0.0027409900028061  0.4995433929022965  0.8743523466361296   T   T   T
  0.5000000000000000  0.2500000000000000  0.9249999999999972   F   F   F
  0.3333333333333357  0.0000000000000000  0.9750000000000014   F   F   F
  0.4993008850587302  0.2473283105505573  0.8265822633819155   T   T   T
  0.3335062767744503  0.9956805069347539  0.8735979151798503   T   T   T
  0.5000000000000000  0.7500000000000000  0.9249999999999972   F   F   F
  0.3333333333333357  0.5000000000000000  0.9750000000000014   F   F   F
  0.4997810586173230  0.7453473887183151  0.8264371459659259   T   T   T
  0.3331219094503695  0.4999154973458175  0.8734406755087463   T   T   T
  0.8333333333333357  0.2500000000000000  0.9249999999999972   F   F   F
  0.6666666666666643  0.0000000000000000  0.9750000000000014   F   F   F
  0.8324098991352571  0.2441070853958536  0.8267323474734880   T   T   T
  0.6672427098809877  0.9986793860218981  0.8736686224800749   T   T   T
  0.8333333333333357  0.7500000000000000  0.9249999999999972   F   F   F
  0.6666666666666643  0.5000000000000000  0.9750000000000014   F   F   F
  0.8324095369044144  0.7486144008300784  0.8266260442839837   T   T   T
  0.6674610887287642  0.4972546026756675  0.8734880686012616   T   T   T
  0.0000000000000000  0.0000000000000000  0.9249999999999972   F   F   F
  0.1666666666666643  0.2500000000000000  0.9750000000000014   F   F   F
  0.0017528483776772  0.9984755563037595  0.8268435549142623   T   T   T
  0.1680799814535732  0.2482230074863381  0.8730187155177802   T   T   T
  0.0000000000000000  0.5000000000000000  0.9249999999999972   F   F   F
  0.1666666666666643  0.7500000000000000  0.9750000000000014   F   F   F
  0.0026784578201529  0.4976053617667020  0.8269898731643011   T   T   T
  0.1672381843136392  0.7470728704609684  0.8734666119040000   T   T   T
  0.3333333333333357  0.0000000000000000  0.9249999999999972   F   F   F
  0.5000000000000000  0.2500000000000000  0.9750000000000014   F   F   F
  0.3357328657053529  0.9994483874341498  0.8268121003382873   T   T   T
  0.5013455179145865  0.2476297796329447  0.8730333167948530   T   T   T
  0.3333333333333357  0.5000000000000000  0.9249999999999972   F   F   F
  0.5000000000000000  0.7500000000000000  0.9750000000000014   F   F   F
  0.3355854819407540  0.4978808465427917  0.8266767320002941   T   T   T
  0.5012491608866725  0.7484320739079919  0.8729040979802889   T   T   T
  0.6666666666666643  0.0000000000000000  0.9249999999999972   F   F   F
  0.8333333333333357  0.2500000000000000  0.9750000000000014   F   F   F
  0.6692078042264669  0.9979406433449611  0.8268848240383520   T   T   T
  0.8347046154709261  0.2486154660111737  0.8730642826209447   T   T   T
  0.6666666666666643  0.5000000000000000  0.9249999999999972   F   F   F
  0.8333333333333357  0.7500000000000000  0.9750000000000014   F   F   F
  0.6684749355637223  0.4994168189520778  0.8267081072594848   T   T   T
  0.8351684201517955  0.7473448489302754  0.8729703232592456   T   T   T
  0.4246827931902288  0.0242705891254573  0.7313986774371912   T   T   T
  0.9866747942466390  0.5128312722259878  0.7273219910189184   T   T   T
  0.3157277155674265  0.0923031377645103  0.7173353700725116   T   T   T
  0.4064035830666910  0.8328041489384503  0.7219653013025891   T   T   T
  0.3179889914962857  0.8232936005402038  0.7085115086526983   T   T   T
  0.2649984846048241  0.9701205663908397  0.7057300090904306   T   T   T
  0.2849154968460965  0.2625604634509457  0.7191526933954790   T   T   T
  0.4758199711753832  0.7015686922029900  0.7277956841959181   T   T   T
  0.0009535672426892  0.6303611028969769  0.7040584218605801   T   T   T
  0.0580429422538913  0.6419847834907983  0.7438814312388828   T   T   T
  0.0918261981387829  0.7704044152515408  0.7315881106582935   T   T   T
  0.0597434850652263  0.7666968670398120  0.7087394395133231   T   T   T
  0.9532930311799035  0.5773807607215318  0.6823878802189896   T   T   T
  0.0716392012788347  0.6193404882096729  0.7679722739312140   T   T   T
  0.0036631573180230  0.9447252478879449  0.6749034263702498   T   T   T
  0.0815087606129978  0.8949522725597276  0.6928804192082936   T   T   T
  0.1686042870231859  0.9892670201068015  0.6923782354042558   T   T   T
  0.1588240643448842  0.1135378486953158  0.6741978685381937   T   T   T
  0.0404003180525194  0.1125901201161454  0.6686855281237811   T   T   T
  0.5557499294111210  0.7466394740664342  0.7418676377822777   T   T   T
  0.4659070585665148  0.5648669352507696  0.7211762667972437   T   T   T
  0.0211762017103254  0.4910525398457324  0.7757834596395980   T   T   T
  0.1233207315607672  0.7118610123518820  0.7797462174479364   T   T   T
  0.2926168659386477  0.7125372430234407  0.7009160581135845   T   T   T
  0.3122888503237391  0.3311419941489149  0.7045965095067146   T   T   T
  0.1986822000965489  0.2746849639043916  0.7202438067594130   T   T   T
  0.3201025624529805  0.3190508222887232  0.7339033317648997   T   T   T
  0.1362811131324690  0.8665178178898785  0.7391955938839061   T   T   T
  0.0122536432390703  0.5762097540896534  0.6688671697647095   T   T   T
  0.9206015240527989  0.4575020825890093  0.6838310375869412   T   T   T
  0.8886129869086403  0.6558954787496916  0.6771230379893609   T   T   T
  0.9213677669592784  0.9412054557150498  0.6807715768825915   T   T   T
  0.0084910332394088  0.8647510977220776  0.6602871675074553   T   T   T
  0.1877891656445811  0.2306893856871497  0.6793243858570079   T   T   T
  0.2071958517916030  0.0780631647592784  0.6596184645973011   T   T   T
  0.0230147734330330  0.1445668690789148  0.6512402128285473   T   T   T
  0.9999561706877103  0.1985727599587506  0.6795537487698269   T   T   T
  0.5971173115331112  0.6510302808304473  0.7448528485199546   T   T   T
  0.0221639743217992  0.4917487573631902  0.7928640244510632   T   T   T
 
  0.00000000E+00  0.00000000E+00  0.00000000E+00
  0.00000000E+00  0.00000000E+00  0.00000000E+00
  0.00000000E+00  0.00000000E+00  0.00000000E+00
  0.00000000E+00  0.00000000E+00  0.00000000E+00
  0.00000000E+00  0.00000000E+00  0.00000000E+00
  0.00000000E+00  0.00000000E+00  0.00000000E+00
  0.00000000E+00  0.00000000E+00  0.00000000E+00
  0.00000000E+00  0.00000000E+00  0.00000000E+00
  0.00000000E+00  0.00000000E+00  0.00000000E+00
  0.00000000E+00  0.00000000E+00  0.00000000E+00
  0.00000000E+00  0.00000000E+00  0.00000000E+00
  0.00000000E+00  0.00000000E+00  0.00000000E+00
  0.00000000E+00  0.00000000E+00  0.00000000E+00
  0.00000000E+00  0.00000000E+00  0.00000000E+00
  0.00000000E+00  0.00000000E+00  0.00000000E+00
  0.00000000E+00  0.00000000E+00  0.00000000E+00
  0.00000000E+00  0.00000000E+00  0.00000000E+00
  0.00000000E+00  0.00000000E+00  0.00000000E+00
  0.00000000E+00  0.00000000E+00  0.00000000E+00
  0.00000000E+00  0.00000000E+00  0.00000000E+00
  0.00000000E+00  0.00000000E+00  0.00000000E+00
  0.00000000E+00  0.00000000E+00  0.00000000E+00
  0.00000000E+00  0.00000000E+00  0.00000000E+00
  0.00000000E+00  0.00000000E+00  0.00000000E+00
  0.00000000E+00  0.00000000E+00  0.00000000E+00
  0.00000000E+00  0.00000000E+00  0.00000000E+00
  0.00000000E+00  0.00000000E+00  0.00000000E+00
  0.00000000E+00  0.00000000E+00  0.00000000E+00
  0.00000000E+00  0.00000000E+00  0.00000000E+00
  0.00000000E+00  0.00000000E+00  0.00000000E+00
  0.00000000E+00  0.00000000E+00  0.00000000E+00
  0.00000000E+00  0.00000000E+00  0.00000000E+00
  0.00000000E+00  0.00000000E+00  0.00000000E+00
  0.00000000E+00  0.00000000E+00  0.00000000E+00
  0.00000000E+00  0.00000000E+00  0.00000000E+00
  0.00000000E+00  0.00000000E+00  0.00000000E+00
  0.00000000E+00  0.00000000E+00  0.00000000E+00
  0.00000000E+00  0.00000000E+00  0.00000000E+00
  0.00000000E+00  0.00000000E+00  0.00000000E+00
  0.00000000E+00  0.00000000E+00  0.00000000E+00
  0.00000000E+00  0.00000000E+00  0.00000000E+00
  0.00000000E+00  0.00000000E+00  0.00000000E+00
  0.00000000E+00  0.00000000E+00  0.00000000E+00
  0.00000000E+00  0.00000000E+00  0.00000000E+00
  0.00000000E+00  0.00000000E+00  0.00000000E+00
  0.00000000E+00  0.00000000E+00  0.00000000E+00
  0.00000000E+00  0.00000000E+00  0.00000000E+00
  0.00000000E+00  0.00000000E+00  0.00000000E+00
  0.00000000E+00  0.00000000E+00  0.00000000E+00
  0.00000000E+00  0.00000000E+00  0.00000000E+00
  0.00000000E+00  0.00000000E+00  0.00000000E+00
  0.00000000E+00  0.00000000E+00  0.00000000E+00
  0.00000000E+00  0.00000000E+00  0.00000000E+00
  0.00000000E+00  0.00000000E+00  0.00000000E+00
  0.00000000E+00  0.00000000E+00  0.00000000E+00
  0.00000000E+00  0.00000000E+00  0.00000000E+00
  0.00000000E+00  0.00000000E+00  0.00000000E+00
  0.00000000E+00  0.00000000E+00  0.00000000E+00
  0.00000000E+00  0.00000000E+00  0.00000000E+00
  0.00000000E+00  0.00000000E+00  0.00000000E+00
  0.00000000E+00  0.00000000E+00  0.00000000E+00
  0.00000000E+00  0.00000000E+00  0.00000000E+00
  0.00000000E+00  0.00000000E+00  0.00000000E+00
  0.00000000E+00  0.00000000E+00  0.00000000E+00
  0.00000000E+00  0.00000000E+00  0.00000000E+00
  0.00000000E+00  0.00000000E+00  0.00000000E+00
  0.00000000E+00  0.00000000E+00  0.00000000E+00
  0.00000000E+00  0.00000000E+00  0.00000000E+00
  0.00000000E+00  0.00000000E+00  0.00000000E+00
  0.00000000E+00  0.00000000E+00  0.00000000E+00
  0.00000000E+00  0.00000000E+00  0.00000000E+00
  0.00000000E+00  0.00000000E+00  0.00000000E+00
  0.00000000E+00  0.00000000E+00  0.00000000E+00
  0.00000000E+00  0.00000000E+00  0.00000000E+00
  0.00000000E+00  0.00000000E+00  0.00000000E+00
  0.00000000E+00  0.00000000E+00  0.00000000E+00
  0.00000000E+00  0.00000000E+00  0.00000000E+00
  0.00000000E+00  0.00000000E+00  0.00000000E+00
  0.00000000E+00  0.00000000E+00  0.00000000E+00
  0.00000000E+00  0.00000000E+00  0.00000000E+00
  0.00000000E+00  0.00000000E+00  0.00000000E+00
  0.00000000E+00  0.00000000E+00  0.00000000E+00
  0.00000000E+00  0.00000000E+00  0.00000000E+00
  0.00000000E+00  0.00000000E+00  0.00000000E+00
  0.00000000E+00  0.00000000E+00  0.00000000E+00
  0.00000000E+00  0.00000000E+00  0.00000000E+00
  0.00000000E+00  0.00000000E+00  0.00000000E+00
