# Supplementary material for: Photoluminescence Switching in Quantum Dots Connected with Carboxylic Acid and Thiocarboxylic Acid End-Group Diarylethene Molecules
Source: J Phys Chem C Nanomater Interfaces. 2024 Nov 21;128(48):20599–608. doi: 10.1021/acs.jpcc.4c04978 (PMC11626517; doi:10.1021/acs.jpcc.4c04978)
Supplement: Supplementary file 2 — jp4c04978_si_002.zip [file jp4c04978_si_002.zip › structure/surface_ligand/thio_close/CONTCAR]

Pb  S  C  O  H                          
   1.00000000000000     
     8.4515854800000003    0.0000000000000000    0.0000000000000000
     0.0000000000000000    8.4515854800000003    0.0000000000000000
     0.0000000000000000    0.0000000000000000   29.8808669999999985
   Pb   S    C    O    H 
    16    20    17     2    16
Selective dynamics
Direct
  0.2500000000000000  0.2500000000000000  0.8500000000000014   F   F   F
  0.0000000000000000  0.0000000000000000  0.9500000000000028   F   F   F
  0.2555787499183637  0.2640895170857505  0.6497311710714726   T   T   T
  0.0051975525104666  0.0059222083496167  0.7476627092456596   T   T   T
  0.2500000000000000  0.7500000000000000  0.8500000000000014   F   F   F
  0.0000000000000000  0.5000000000000000  0.9500000000000028   F   F   F
  0.2544066286732729  0.7598267132241503  0.6528670497807383   T   T   T
  0.0045593735722207  0.5032319061673576  0.7468504916572414   T   T   T
  0.7500000000000000  0.2500000000000000  0.8500000000000014   F   F   F
  0.5000000000000000  0.0000000000000000  0.9500000000000028   F   F   F
  0.7577898361758102  0.2559809818243011  0.6531309866176400   T   T   T
  0.5015848313843634  0.0060219380033075  0.7468050413947793   T   T   T
  0.7500000000000000  0.7500000000000000  0.8500000000000014   F   F   F
  0.5000000000000000  0.5000000000000000  0.9500000000000028   F   F   F
  0.7572929207554182  0.7635646848056012  0.6537724956158968   T   T   T
  0.5025866341499778  0.5033850902205188  0.7495287097663805   T   T   T
  0.0000000000000000  0.0000000000000000  0.8500000000000014   F   F   F
  0.2500000000000000  0.2500000000000000  0.9500000000000028   F   F   F
  0.0013567417837521  0.0009584945650190  0.6538532415054874   T   T   T
  0.2534133421482565  0.2541678640972194  0.7463379514545849   T   T   T
  0.0000000000000000  0.5000000000000000  0.8500000000000014   F   F   F
  0.2500000000000000  0.7500000000000000  0.9500000000000028   F   F   F
  0.0038447459742912  0.5018267188819792  0.6536530282394679   T   T   T
  0.2534364371688369  0.7533903810923732  0.7458394399348549   T   T   T
  0.5000000000000000  0.0000000000000000  0.8500000000000014   F   F   F
  0.7500000000000000  0.2500000000000000  0.9500000000000028   F   F   F
  0.5043729655222862  0.0014629019767867  0.6535309159835521   T   T   T
  0.7532979823975268  0.2534388200177347  0.7460409385884716   T   T   T
  0.5000000000000000  0.5000000000000000  0.8500000000000014   F   F   F
  0.7500000000000000  0.7500000000000000  0.9500000000000028   F   F   F
  0.5019243257356365  0.5005587812508736  0.6562347097002146   T   T   T
  0.7529179237885941  0.7533888052687487  0.7464408492864294   T   T   T
  0.8327312745521240  0.3379431355368752  0.3819746766646901   T   T   T
  0.1217641268619403  0.3686337984227066  0.4722642038474660   T   T   T
  0.6102604353900816  0.4577669028936384  0.2532922234798249   T   T   T
  0.5385946593981146  0.5494524046905482  0.5420721346342106   T   T   T
  0.9805785742462234  0.4958855931019315  0.3933127193945296   T   T   T
  0.7880492909607213  0.4227989479228285  0.3299884018073200   T   T   T
  0.8922939295105152  0.5391208171515061  0.3163535486524083   T   T   T
  0.0137905549598258  0.5718370699021094  0.3474615467493791   T   T   T
  0.8973623575830771  0.6209308786715511  0.4227947895793562   T   T   T
  0.6514646780379891  0.3603338670500236  0.3059843326720326   T   T   T
  0.1371587910028182  0.4354761747390299  0.4131047198374773   T   T   T
  0.2934130894523221  0.4726652993238503  0.4861427873841606   T   T   T
  0.3485040520200897  0.5731175265360875  0.4532918806518609   T   T   T
  0.2559683881693147  0.5729484933260451  0.4139599011208048   T   T   T
  0.2125052860614787  0.2986852959553303  0.3862538041896713   T   T   T
  0.3573760691435410  0.4503926199580945  0.5313118818936502   T   T   T
  0.3820956393131567  0.8002459656912535  0.3669285337879913   T   T   T
  0.2626546986287579  0.6735113181592709  0.3777846500765705   T   T   T
  0.1468977879325877  0.6645695087723098  0.3427343222445032   T   T   T
  0.1935384782486622  0.7738005311736131  0.3049919014877318   T   T   T
  0.3670204405121424  0.8178476942945068  0.3156707565823496   T   T   T
  0.5694676788524049  0.2506213252838592  0.3199717984424097   T   T   T
  0.2865197381315667  0.3674163412192684  0.5590894511279174   T   T   T
  0.8840915217029277  0.5966328516623349  0.2837506166352028   T   T   T
  0.8614472717758304  0.5709317224018804  0.4551133738380386   T   T   T
  0.9765241397808140  0.7219529714635513  0.4288960346573560   T   T   T
  0.7917145381336894  0.6639809792407974  0.4051783012071652   T   T   T
  0.4497885970590829  0.6509479669157230  0.4584476595169349   T   T   T
  0.1361381208545325  0.1936279845663265  0.3865071754938185   T   T   T
  0.2327366235430475  0.3347866196457687  0.3513639029239357   T   T   T
  0.3275459738215929  0.2683023006953675  0.4009732171604625   T   T   T
  0.5027925408868299  0.7707283229074449  0.3778325624109797   T   T   T
  0.3495766410105929  0.9118406042823466  0.3838401672593861   T   T   T
  0.1796448334505527  0.7192619731060503  0.2717808139439342   T   T   T
  0.1168622422048529  0.8796479331206228  0.3054120554524076   T   T   T
  0.3994605712578547  0.9368633051023991  0.3040966441944306   T   T   T
  0.4464893731192774  0.7325410549911808  0.2992294770583541   T   T   T
  0.4900788496282544  0.3580728818980390  0.2439073462188048   T   T   T
  0.5299180619711663  0.5215438622921980  0.5885510467679040   T   T   T
 
  0.00000000E+00  0.00000000E+00  0.00000000E+00
  0.00000000E+00  0.00000000E+00  0.00000000E+00
  0.00000000E+00  0.00000000E+00  0.00000000E+00
  0.00000000E+00  0.00000000E+00  0.00000000E+00
  0.00000000E+00  0.00000000E+00  0.00000000E+00
  0.00000000E+00  0.00000000E+00  0.00000000E+00
  0.00000000E+00  0.00000000E+00  0.00000000E+00
  0.00000000E+00  0.00000000E+00  0.00000000E+00
  0.00000000E+00  0.00000000E+00  0.00000000E+00
  0.00000000E+00  0.00000000E+00  0.00000000E+00
  0.00000000E+00  0.00000000E+00  0.00000000E+00
  0.00000000E+00  0.00000000E+00  0.00000000E+00
  0.00000000E+00  0.00000000E+00  0.00000000E+00
  0.00000000E+00  0.00000000E+00  0.00000000E+00
  0.00000000E+00  0.00000000E+00  0.00000000E+00
  0.00000000E+00  0.00000000E+00  0.00000000E+00
  0.00000000E+00  0.00000000E+00  0.00000000E+00
  0.00000000E+00  0.00000000E+00  0.00000000E+00
  0.00000000E+00  0.00000000E+00  0.00000000E+00
  0.00000000E+00  0.00000000E+00  0.00000000E+00
  0.00000000E+00  0.00000000E+00  0.00000000E+00
  0.00000000E+00  0.00000000E+00  0.00000000E+00
  0.00000000E+00  0.00000000E+00  0.00000000E+00
  0.00000000E+00  0.00000000E+00  0.00000000E+00
  0.00000000E+00  0.00000000E+00  0.00000000E+00
  0.00000000E+00  0.00000000E+00  0.00000000E+00
  0.00000000E+00  0.00000000E+00  0.00000000E+00
  0.00000000E+00  0.00000000E+00  0.00000000E+00
  0.00000000E+00  0.00000000E+00  0.00000000E+00
  0.00000000E+00  0.00000000E+00  0.00000000E+00
  0.00000000E+00  0.00000000E+00  0.00000000E+00
  0.00000000E+00  0.00000000E+00  0.00000000E+00
  0.00000000E+00  0.00000000E+00  0.00000000E+00
  0.00000000E+00  0.00000000E+00  0.00000000E+00
  0.00000000E+00  0.00000000E+00  0.00000000E+00
  0.00000000E+00  0.00000000E+00  0.00000000E+00
  0.00000000E+00  0.00000000E+00  0.00000000E+00
  0.00000000E+00  0.00000000E+00  0.00000000E+00
  0.00000000E+00  0.00000000E+00  0.00000000E+00
  0.00000000E+00  0.00000000E+00  0.00000000E+00
  0.00000000E+00  0.00000000E+00  0.00000000E+00
  0.00000000E+00  0.00000000E+00  0.00000000E+00
  0.00000000E+00  0.00000000E+00  0.00000000E+00
  0.00000000E+00  0.00000000E+00  0.00000000E+00
  0.00000000E+00  0.00000000E+00  0.00000000E+00
  0.00000000E+00  0.00000000E+00  0.00000000E+00
  0.00000000E+00  0.00000000E+00  0.00000000E+00
  0.00000000E+00  0.00000000E+00  0.00000000E+00
  0.00000000E+00  0.00000000E+00  0.00000000E+00
  0.00000000E+00  0.00000000E+00  0.00000000E+00
  0.00000000E+00  0.00000000E+00  0.00000000E+00
  0.00000000E+00  0.00000000E+00  0.00000000E+00
  0.00000000E+00  0.00000000E+00  0.00000000E+00
  0.00000000E+00  0.00000000E+00  0.00000000E+00
  0.00000000E+00  0.00000000E+00  0.00000000E+00
  0.00000000E+00  0.00000000E+00  0.00000000E+00
  0.00000000E+00  0.00000000E+00  0.00000000E+00
  0.00000000E+00  0.00000000E+00  0.00000000E+00
  0.00000000E+00  0.00000000E+00  0.00000000E+00
  0.00000000E+00  0.00000000E+00  0.00000000E+00
  0.00000000E+00  0.00000000E+00  0.00000000E+00
  0.00000000E+00  0.00000000E+00  0.00000000E+00
  0.00000000E+00  0.00000000E+00  0.00000000E+00
  0.00000000E+00  0.00000000E+00  0.00000000E+00
  0.00000000E+00  0.00000000E+00  0.00000000E+00
  0.00000000E+00  0.00000000E+00  0.00000000E+00
  0.00000000E+00  0.00000000E+00  0.00000000E+00
  0.00000000E+00  0.00000000E+00  0.00000000E+00
  0.00000000E+00  0.00000000E+00  0.00000000E+00
  0.00000000E+00  0.00000000E+00  0.00000000E+00
  0.00000000E+00  0.00000000E+00  0.00000000E+00
