# Supplementary material for: Photoluminescence Switching in Quantum Dots Connected with Carboxylic Acid and Thiocarboxylic Acid End-Group Diarylethene Molecules
Source: J Phys Chem C Nanomater Interfaces. 2024 Nov 21;128(48):20599–608. doi: 10.1021/acs.jpcc.4c04978 (PMC11626517; doi:10.1021/acs.jpcc.4c04978)
Supplement: Supplementary file 2 — jp4c04978_si_002.zip [file jp4c04978_si_002.zip › structure/free_ligand/thio_closed/CONTCAR]

 C  S  O  H                             
   1.00000000000000     
    20.0000000000000000    0.0000000000000000    0.0000000000000000
     0.0000000000000000   20.0000000000000000    0.0000000000000000
     0.0000000000000000    0.0000000000000000   20.0000000000000000
   C    S    O    H 
    17     4     2    16
Direct
  0.5324264857418513  0.4327262510190550  0.4590375659482220
  0.6588609654018853  0.4211597361538182  0.4794267270406678
  0.6408825157469309  0.4874355457268393  0.4740276502052225
  0.5710467145077871  0.4980320389337507  0.4712022306750185
  0.5202579785843113  0.4263249127939517  0.3830896469956357
  0.7262914683763384  0.3932342398345199  0.4855915144379708
  0.4675803115272927  0.4338672412612823  0.5004189906711929
  0.3411503357707772  0.4211839823528365  0.4805955413004241
  0.3591167195001006  0.4876519043924219  0.4822822231494470
  0.4289488989384651  0.4983780019281809  0.4845681475818964
  0.4797142721998853  0.4316593377246747  0.5766048917194837
  0.2737211853193955  0.3929607834337077  0.4759852527798500
  0.4389347361743958  0.6277559911289288  0.4724237499008836
  0.4641230335518642  0.5569305284384782  0.4772740238804616
  0.5358748680448855  0.5569062330095207  0.4753504050049244
  0.5613639425486454  0.6278745392076814  0.4758885868424727
  0.4994880142052125  0.6692663850280667  0.4964945439794732
  0.5918682176571508  0.3651316978344497  0.4827228560406169
  0.4081468015215606  0.3650485208273224  0.4804999464845636
  0.7928429210246435  0.4538682451310905  0.4777625881688223
  0.2071577449478639  0.4539255295014826  0.4803755899890021
  0.7369503247410876  0.3336171223705833  0.4953169405128577
  0.2630693193347184  0.3328968622814088  0.4696177822028176
  0.6773944981952269  0.5279781357722513  0.4748077017518497
  0.4962368219382753  0.3785903186129218  0.3707843020185067
  0.4880149123434236  0.4672811975227873  0.3655941044647548
  0.5683543436359244  0.4293213860246752  0.3568231430618738
  0.3226385920745685  0.5281011378473437  0.4789845013853480
  0.5037529869695163  0.3846817394871351  0.5915264725318252
  0.5119001939974339  0.4735578427808846  0.5918119378499540
  0.4316034128845843  0.4360757275645568  0.6026438981978970
  0.3933833974151355  0.6368503636538563  0.5018060370769533
  0.4269696288689175  0.6398612265058716  0.4198384245215721
  0.6043096929576492  0.6352357758924398  0.5094617681004507
  0.5783021861405899  0.6418738784845175  0.4251963055542518
  0.5000272820192748  0.7201415189331257  0.4758442282387065
  0.4977996369426023  0.6735377578530688  0.5513464255697542
  0.8403570851710356  0.4075969506854022  0.4902210954664667
  0.1596666030787901  0.4070025620650739  0.4705402586978522
 
  0.00000000E+00  0.00000000E+00  0.00000000E+00
  0.00000000E+00  0.00000000E+00  0.00000000E+00
  0.00000000E+00  0.00000000E+00  0.00000000E+00
  0.00000000E+00  0.00000000E+00  0.00000000E+00
  0.00000000E+00  0.00000000E+00  0.00000000E+00
  0.00000000E+00  0.00000000E+00  0.00000000E+00
  0.00000000E+00  0.00000000E+00  0.00000000E+00
  0.00000000E+00  0.00000000E+00  0.00000000E+00
  0.00000000E+00  0.00000000E+00  0.00000000E+00
  0.00000000E+00  0.00000000E+00  0.00000000E+00
  0.00000000E+00  0.00000000E+00  0.00000000E+00
  0.00000000E+00  0.00000000E+00  0.00000000E+00
  0.00000000E+00  0.00000000E+00  0.00000000E+00
  0.00000000E+00  0.00000000E+00  0.00000000E+00
  0.00000000E+00  0.00000000E+00  0.00000000E+00
  0.00000000E+00  0.00000000E+00  0.00000000E+00
  0.00000000E+00  0.00000000E+00  0.00000000E+00
  0.00000000E+00  0.00000000E+00  0.00000000E+00
  0.00000000E+00  0.00000000E+00  0.00000000E+00
  0.00000000E+00  0.00000000E+00  0.00000000E+00
  0.00000000E+00  0.00000000E+00  0.00000000E+00
  0.00000000E+00  0.00000000E+00  0.00000000E+00
  0.00000000E+00  0.00000000E+00  0.00000000E+00
  0.00000000E+00  0.00000000E+00  0.00000000E+00
  0.00000000E+00  0.00000000E+00  0.00000000E+00
  0.00000000E+00  0.00000000E+00  0.00000000E+00
  0.00000000E+00  0.00000000E+00  0.00000000E+00
  0.00000000E+00  0.00000000E+00  0.00000000E+00
  0.00000000E+00  0.00000000E+00  0.00000000E+00
  0.00000000E+00  0.00000000E+00  0.00000000E+00
  0.00000000E+00  0.00000000E+00  0.00000000E+00
  0.00000000E+00  0.00000000E+00  0.00000000E+00
  0.00000000E+00  0.00000000E+00  0.00000000E+00
  0.00000000E+00  0.00000000E+00  0.00000000E+00
  0.00000000E+00  0.00000000E+00  0.00000000E+00
  0.00000000E+00  0.00000000E+00  0.00000000E+00
  0.00000000E+00  0.00000000E+00  0.00000000E+00
  0.00000000E+00  0.00000000E+00  0.00000000E+00
  0.00000000E+00  0.00000000E+00  0.00000000E+00
