# Supplementary material for: Photoluminescence Switching in Quantum Dots Connected with Carboxylic Acid and Thiocarboxylic Acid End-Group Diarylethene Molecules
Source: J Phys Chem C Nanomater Interfaces. 2024 Nov 21;128(48):20599–608. doi: 10.1021/acs.jpcc.4c04978 (PMC11626517; doi:10.1021/acs.jpcc.4c04978)
Supplement: Supplementary file 2 — jp4c04978_si_002.zip [file jp4c04978_si_002.zip › structure/free_ligand/thio_open/CONTCAR]

 C  S  O  H                             
   1.00000000000000     
    20.0000000000000000    0.0000000000000000    0.0000000000000000
     0.0000000000000000   20.0000000000000000    0.0000000000000000
     0.0000000000000000    0.0000000000000000   20.0000000000000000
   C    S    O    H 
    17     4     2    16
Direct
  0.4617671659076947  0.6205232060517218  0.4894819502567103
  0.3591361705063534  0.5694196197043340  0.5445720225379489
  0.4074327021198982  0.5713137002122792  0.4940517749109432
  0.3968906654221911  0.5198704567162125  0.4461043279688681
  0.3418806711444944  0.4803039181844539  0.4597734938839508
  0.3536365443875269  0.6133366390935819  0.6048124462191780
  0.3137525503980712  0.4238917357156353  0.4231579394445291
  0.5760358848730860  0.3667226352904791  0.5447534925421138
  0.6421088502299099  0.5606827562255745  0.3763544159486685
  0.5780343036017399  0.4306196167774203  0.5097363036494684
  0.5410900377146817  0.4882280591865538  0.5193111007867870
  0.5586365517253569  0.5411079417864357  0.4750244463697300
  0.6100236385559867  0.5217140030816552  0.4315680495385266
  0.5273484939324433  0.6073458272094214  0.4772067441573071
  0.5661344813603506  0.6718063251241091  0.4674492316027141
  0.5193442224898064  0.7253290286932312  0.4970111080473529
  0.4489146955974519  0.6952180647104029  0.4900569550608083
  0.6348452960356710  0.4407907460181733  0.4454462003529969
  0.3028553769556055  0.5057455548170182  0.5326013692394866
  0.3607856296473315  0.4011938350684758  0.3494114309839915
  0.5122004200274262  0.3622431175557281  0.6085798462974381
  0.2629574316892374  0.3940422296944632  0.4402549894980652
  0.6136043523181414  0.3198072716767228  0.5323883746716476
  0.4288376450963796  0.5128594819914412  0.4024986863147006
  0.4035008093966326  0.6298550964791190  0.6210476334587938
  0.3236195270057820  0.6584025148244450  0.5944755464592717
  0.3298114370028742  0.5871260183504603  0.6468230702144027
  0.6040736724636204  0.5834194052470707  0.3437300137444623
  0.6735028355226689  0.6014655377337519  0.3959257951402222
  0.6740420013936514  0.5286437716270598  0.3452016867205003
  0.5028951115201252  0.4931554744221813  0.5578674375607307
  0.6155257115695392  0.6706263503714851  0.4916771545736367
  0.5750908051998778  0.6809887209874006  0.4137008811143659
  0.5244136919798592  0.7742346260219222  0.4725242277119506
  0.5310149145039560  0.7321374868989565  0.5503798204798400
  0.4146552862502659  0.7112474112042051  0.5299645238634554
  0.4249287457137427  0.7099063334267015  0.4424182970912085
  0.3179074577178227  0.3514029455791245  0.3341209035838730
  0.5302310110227069  0.2996203362405581  0.6260245079993254
 
  0.00000000E+00  0.00000000E+00  0.00000000E+00
  0.00000000E+00  0.00000000E+00  0.00000000E+00
  0.00000000E+00  0.00000000E+00  0.00000000E+00
  0.00000000E+00  0.00000000E+00  0.00000000E+00
  0.00000000E+00  0.00000000E+00  0.00000000E+00
  0.00000000E+00  0.00000000E+00  0.00000000E+00
  0.00000000E+00  0.00000000E+00  0.00000000E+00
  0.00000000E+00  0.00000000E+00  0.00000000E+00
  0.00000000E+00  0.00000000E+00  0.00000000E+00
  0.00000000E+00  0.00000000E+00  0.00000000E+00
  0.00000000E+00  0.00000000E+00  0.00000000E+00
  0.00000000E+00  0.00000000E+00  0.00000000E+00
  0.00000000E+00  0.00000000E+00  0.00000000E+00
  0.00000000E+00  0.00000000E+00  0.00000000E+00
  0.00000000E+00  0.00000000E+00  0.00000000E+00
  0.00000000E+00  0.00000000E+00  0.00000000E+00
  0.00000000E+00  0.00000000E+00  0.00000000E+00
  0.00000000E+00  0.00000000E+00  0.00000000E+00
  0.00000000E+00  0.00000000E+00  0.00000000E+00
  0.00000000E+00  0.00000000E+00  0.00000000E+00
  0.00000000E+00  0.00000000E+00  0.00000000E+00
  0.00000000E+00  0.00000000E+00  0.00000000E+00
  0.00000000E+00  0.00000000E+00  0.00000000E+00
  0.00000000E+00  0.00000000E+00  0.00000000E+00
  0.00000000E+00  0.00000000E+00  0.00000000E+00
  0.00000000E+00  0.00000000E+00  0.00000000E+00
  0.00000000E+00  0.00000000E+00  0.00000000E+00
  0.00000000E+00  0.00000000E+00  0.00000000E+00
  0.00000000E+00  0.00000000E+00  0.00000000E+00
  0.00000000E+00  0.00000000E+00  0.00000000E+00
  0.00000000E+00  0.00000000E+00  0.00000000E+00
  0.00000000E+00  0.00000000E+00  0.00000000E+00
  0.00000000E+00  0.00000000E+00  0.00000000E+00
  0.00000000E+00  0.00000000E+00  0.00000000E+00
  0.00000000E+00  0.00000000E+00  0.00000000E+00
  0.00000000E+00  0.00000000E+00  0.00000000E+00
  0.00000000E+00  0.00000000E+00  0.00000000E+00
  0.00000000E+00  0.00000000E+00  0.00000000E+00
  0.00000000E+00  0.00000000E+00  0.00000000E+00
