# Supplementary material for: Photoluminescence Switching in Quantum Dots Connected with Carboxylic Acid and Thiocarboxylic Acid End-Group Diarylethene Molecules
Source: J Phys Chem C Nanomater Interfaces. 2024 Nov 21;128(48):20599–608. doi: 10.1021/acs.jpcc.4c04978 (PMC11626517; doi:10.1021/acs.jpcc.4c04978)
Supplement: Supplementary file 2 — jp4c04978_si_002.zip [file jp4c04978_si_002.zip › structure/free_ligand/carbox_closed/CONTCAR]

 C  S  O  H                             
   1.00000000000000     
    20.0000000000000000    0.0000000000000000    0.0000000000000000
     0.0000000000000000   20.0000000000000000    0.0000000000000000
     0.0000000000000000    0.0000000000000000   20.0000000000000000
   C    S    O    H 
    17     2     4    16
Direct
  0.5373081063539829  0.4084253232717927  0.4537744154830747
  0.6636664612998899  0.3967717470603347  0.4735905491859498
  0.6460224407085704  0.4629976056263700  0.4681239993884461
  0.5760897062258792  0.4737983467885343  0.4657005149379074
  0.5248941642045324  0.4019828874875913  0.3778344609846869
  0.7315154288588488  0.3697638231731517  0.4795175426157456
  0.4726993274045057  0.4095956978032049  0.4953824279543539
  0.3463327945445442  0.3968418344066720  0.4762523973267676
  0.3639639611441368  0.4632665083559715  0.4779780389125463
  0.4338999777582373  0.4741750388388795  0.4797378079380508
  0.4850825919839750  0.4074230774986489  0.5715654016479661
  0.2784837795900046  0.3695255354622162  0.4719815918463084
  0.4439563084115292  0.6035160739325818  0.4674335905544567
  0.4690458885887310  0.5326317680730881  0.4721757343295039
  0.5409453319719546  0.5326007320010717  0.4699549226301940
  0.5663571582375866  0.6036240957274970  0.4704857250712493
  0.5045630492267890  0.6448507345965950  0.4915375378414168
  0.5967727660763771  0.3407445433078209  0.4772492621248361
  0.4132366694097271  0.3406918152103842  0.4757553373791055
  0.7798977477797706  0.4182926932493061  0.4767200725877672
  0.7447929702707299  0.3104009886297376  0.4868425542840029
  0.2301005462805392  0.4181372440371618  0.4718124612342081
  0.2652102082544658  0.3098217391641782  0.4683615293918422
  0.6831904680596352  0.5028074471021355  0.4681311279434155
  0.5008221303245648  0.3542357909019529  0.3655956170065267
  0.4926682213506908  0.4430276613194408  0.3604301349198451
  0.5729704194408924  0.4049548194283190  0.3514973839426574
  0.3268206493101857  0.5030280206102802  0.4755231093334302
  0.5091965828413265  0.3604540772982219  0.5864572831451866
  0.5172388787184587  0.4494272537769533  0.5866365607438553
  0.4369880471599785  0.4118069250005405  0.5976715962841581
  0.3984420930762695  0.6126097659061145  0.4968400710592249
  0.4320682698739446  0.6157110333433593  0.4148717122262084
  0.6094478284921721  0.6109367058411621  0.5038500037635600
  0.5829569883957362  0.6177525666494788  0.4197363936157643
  0.5050347533959680  0.6957985484922204  0.4711617650731483
  0.5030469225813974  0.6488356727982136  0.5463995006366105
  0.8225086362151899  0.3945183887978274  0.4814296919988976
  0.1874885261782495  0.3941257190309742  0.4685371226571107
 
  0.00000000E+00  0.00000000E+00  0.00000000E+00
  0.00000000E+00  0.00000000E+00  0.00000000E+00
  0.00000000E+00  0.00000000E+00  0.00000000E+00
  0.00000000E+00  0.00000000E+00  0.00000000E+00
  0.00000000E+00  0.00000000E+00  0.00000000E+00
  0.00000000E+00  0.00000000E+00  0.00000000E+00
  0.00000000E+00  0.00000000E+00  0.00000000E+00
  0.00000000E+00  0.00000000E+00  0.00000000E+00
  0.00000000E+00  0.00000000E+00  0.00000000E+00
  0.00000000E+00  0.00000000E+00  0.00000000E+00
  0.00000000E+00  0.00000000E+00  0.00000000E+00
  0.00000000E+00  0.00000000E+00  0.00000000E+00
  0.00000000E+00  0.00000000E+00  0.00000000E+00
  0.00000000E+00  0.00000000E+00  0.00000000E+00
  0.00000000E+00  0.00000000E+00  0.00000000E+00
  0.00000000E+00  0.00000000E+00  0.00000000E+00
  0.00000000E+00  0.00000000E+00  0.00000000E+00
  0.00000000E+00  0.00000000E+00  0.00000000E+00
  0.00000000E+00  0.00000000E+00  0.00000000E+00
  0.00000000E+00  0.00000000E+00  0.00000000E+00
  0.00000000E+00  0.00000000E+00  0.00000000E+00
  0.00000000E+00  0.00000000E+00  0.00000000E+00
  0.00000000E+00  0.00000000E+00  0.00000000E+00
  0.00000000E+00  0.00000000E+00  0.00000000E+00
  0.00000000E+00  0.00000000E+00  0.00000000E+00
  0.00000000E+00  0.00000000E+00  0.00000000E+00
  0.00000000E+00  0.00000000E+00  0.00000000E+00
  0.00000000E+00  0.00000000E+00  0.00000000E+00
  0.00000000E+00  0.00000000E+00  0.00000000E+00
  0.00000000E+00  0.00000000E+00  0.00000000E+00
  0.00000000E+00  0.00000000E+00  0.00000000E+00
  0.00000000E+00  0.00000000E+00  0.00000000E+00
  0.00000000E+00  0.00000000E+00  0.00000000E+00
  0.00000000E+00  0.00000000E+00  0.00000000E+00
  0.00000000E+00  0.00000000E+00  0.00000000E+00
  0.00000000E+00  0.00000000E+00  0.00000000E+00
  0.00000000E+00  0.00000000E+00  0.00000000E+00
  0.00000000E+00  0.00000000E+00  0.00000000E+00
  0.00000000E+00  0.00000000E+00  0.00000000E+00
