# Supplementary material for: Photoluminescence Switching in Quantum Dots Connected with Carboxylic Acid and Thiocarboxylic Acid End-Group Diarylethene Molecules
Source: J Phys Chem C Nanomater Interfaces. 2024 Nov 21;128(48):20599–608. doi: 10.1021/acs.jpcc.4c04978 (PMC11626517; doi:10.1021/acs.jpcc.4c04978)
Supplement: Supplementary file 2 — jp4c04978_si_002.zip [file jp4c04978_si_002.zip › structure/free_ligand/carbox_open/CONTCAR]

 C  S  O  H                             
   1.00000000000000     
    20.0000000000000000    0.0000000000000000    0.0000000000000000
     0.0000000000000000   20.0000000000000000    0.0000000000000000
     0.0000000000000000    0.0000000000000000   20.0000000000000000
   C    S    O    H 
    17     2     4    16
Direct
  0.3612805244080519  0.5039773693696290  0.4191127885659824
  0.3597862176515392  0.4142150247671665  0.5052501967062852
  0.4103288198740316  0.4601154477852560  0.5153493776136244
  0.4118191385685677  0.5119115141157167  0.4667297638670718
  0.3472039727974092  0.5463650251233503  0.3591179946227498
  0.3459689385954334  0.3565870563582578  0.5478881421177988
  0.6220939668921375  0.4868101451269382  0.5158042352719789
  0.5974883096722365  0.3936010385203446  0.4371578772629476
  0.5534251500967926  0.4463074948715402  0.4307867267057119
  0.5666401639404626  0.5002164377345011  0.4752517110256846
  0.6517966594646794  0.5286320607199855  0.5703072583885174
  0.5963432910462174  0.3325553965026131  0.3971593325642004
  0.5587359383317221  0.6308867499983464  0.4837064390197909
  0.5274342322112346  0.5621943228395239  0.4758874480909157
  0.4600652952493007  0.5673371895489723  0.4680750640974622
  0.4382664372289256  0.6399548652120117  0.4690763226146402
  0.5039399430067988  0.6784478384694737  0.4578618188232042
  0.3139246472774744  0.4340870189375252  0.4348009909283590
  0.6556722537339823  0.4096590369346984  0.4988671116246692
  0.2925973243977822  0.3196016346945569  0.5258440820172439
  0.3776322067080287  0.3416837933606871  0.5981452913966692
  0.6462001450082724  0.2887250917115196  0.4144100580715957
  0.5560051286603667  0.3203324948387802  0.3527428513181903
  0.4448719096621403  0.4562613083944598  0.5572342195161610
  0.3120746808691450  0.5872293548314715  0.3707421312197567
  0.3936898379979468  0.5690295877901903  0.3404522829946828
  0.3251464880977153  0.5168931807327510  0.3183335205380189
  0.5132283340992672  0.4458494758064830  0.3941135954134722
  0.6128210183622400  0.5462487144127621  0.6049305180382305
  0.6885365020670235  0.5001413967498820  0.5995327850211112
  0.6773709825269236  0.5730613564812046  0.5501931431069238
  0.6061957782978880  0.6357065102399417  0.4562200423077556
  0.5701690451669066  0.6409807820953901  0.5368396003417928
  0.3997448530128906  0.6517549840703012  0.4316097545761295
  0.4158109656599365  0.6515499123545254  0.5183113362791048
  0.5046807330698755  0.7275838019437728  0.4824638634821170
  0.5111375566200067  0.6867268822227004  0.4038987320058993
  0.2880869793458558  0.2825810884627273  0.5576337011991512
  0.6406239803227294  0.2501260658700133  0.3847263412443809
 
  0.00000000E+00  0.00000000E+00  0.00000000E+00
  0.00000000E+00  0.00000000E+00  0.00000000E+00
  0.00000000E+00  0.00000000E+00  0.00000000E+00
  0.00000000E+00  0.00000000E+00  0.00000000E+00
  0.00000000E+00  0.00000000E+00  0.00000000E+00
  0.00000000E+00  0.00000000E+00  0.00000000E+00
  0.00000000E+00  0.00000000E+00  0.00000000E+00
  0.00000000E+00  0.00000000E+00  0.00000000E+00
  0.00000000E+00  0.00000000E+00  0.00000000E+00
  0.00000000E+00  0.00000000E+00  0.00000000E+00
  0.00000000E+00  0.00000000E+00  0.00000000E+00
  0.00000000E+00  0.00000000E+00  0.00000000E+00
  0.00000000E+00  0.00000000E+00  0.00000000E+00
  0.00000000E+00  0.00000000E+00  0.00000000E+00
  0.00000000E+00  0.00000000E+00  0.00000000E+00
  0.00000000E+00  0.00000000E+00  0.00000000E+00
  0.00000000E+00  0.00000000E+00  0.00000000E+00
  0.00000000E+00  0.00000000E+00  0.00000000E+00
  0.00000000E+00  0.00000000E+00  0.00000000E+00
  0.00000000E+00  0.00000000E+00  0.00000000E+00
  0.00000000E+00  0.00000000E+00  0.00000000E+00
  0.00000000E+00  0.00000000E+00  0.00000000E+00
  0.00000000E+00  0.00000000E+00  0.00000000E+00
  0.00000000E+00  0.00000000E+00  0.00000000E+00
  0.00000000E+00  0.00000000E+00  0.00000000E+00
  0.00000000E+00  0.00000000E+00  0.00000000E+00
  0.00000000E+00  0.00000000E+00  0.00000000E+00
  0.00000000E+00  0.00000000E+00  0.00000000E+00
  0.00000000E+00  0.00000000E+00  0.00000000E+00
  0.00000000E+00  0.00000000E+00  0.00000000E+00
  0.00000000E+00  0.00000000E+00  0.00000000E+00
  0.00000000E+00  0.00000000E+00  0.00000000E+00
  0.00000000E+00  0.00000000E+00  0.00000000E+00
  0.00000000E+00  0.00000000E+00  0.00000000E+00
  0.00000000E+00  0.00000000E+00  0.00000000E+00
  0.00000000E+00  0.00000000E+00  0.00000000E+00
  0.00000000E+00  0.00000000E+00  0.00000000E+00
  0.00000000E+00  0.00000000E+00  0.00000000E+00
  0.00000000E+00  0.00000000E+00  0.00000000E+00
